# Supplementary material for: The Cost of Antivenom: A Cost Minimization Study using the North American Snakebite Registry
Source: J Med Toxicol. 2025 Apr 14;21(3):320–6. doi: 10.1007/s13181-025-01072-x (PMC12205100; doi:10.1007/s13181-025-01072-x)
Supplement: Supplementary file 1 — Supplementary file1 (XLSX 23 KB) [file 13181_2025_1072_MOESM1_ESM.xlsx]

## Sheet: S1. Unit Costs
HCPCS Code	Category	Resource	Cost Item	Unit	2020 Cost	2021 Cost	2022 Cost	2023 Cost	2024 Cost	Source	Notes
10060	Procedure	Incision and drainage	Drainage of skin abscess (simple)	Procedure	103.58	105.03	106.59	106.41	105.44	CMS PFS	CPT 10061 bills for complex I&D
11042	Procedure	Debridement bullae	Debride subq tissue	Procedure	63.16	61.41	60.91	59.98	59.27	CMS PFS
11730	Procedure	Nail removal	Removal of nail plate	Procedure	56.66	54.78	54.33	53.88	52.39	CMS PFS
11740	Procedure	Trephination	Drain blood from under nail	Procedure	32.48	31.75	31.84	32.19	31.76	CMS PFS
25020	Procedure	Fasciotomy - forearm	Decompress forearm 1 space	Procedure	662.61	737.99	779.68	763.48	733.8	CMS PFS
26037	Procedure	Dermotomy	Decompress finger/hand	Procedure	588.98	581.32	577.58	575.41	560.91	CMS PFS
27601	Procedure	Fasciotomy - lower leg	Decompression of lower leg	Procedure	464.83	457.1	460.95	449.68	439.1	CMS PFS
29125	Procedure	Splint application	Apply forearm splint	Procedure	40.78	40.48	40.49	41	39.95	CMS PFS
31500	Procedure	Intubation	Insert emergency airway	Procedure	149.41	144.81	143.62	141.31	136.54	CMS PFS
64721	Procedure	Carpal tunnel release	Carpal tunnel surgery	Procedure	446.43	447.68	448.84	447.31	437.79	CMS PFS
82550	Lab	CPK	Test	Test	6.51	6.51	6.51	6.51	6.51	CDLFS
85049	Lab	Platelets	Test	Test	4.48	4.48	4.48	4.48	4.48	CDLFS
85370	Lab	Fibrinogen	Test	Test	12.43	12.43	12.43	12.43	12.43	CDLFS
85610	Lab	Prothrombin Time	Test	Test	4.29	4.29	4.29	4.29	4.29	CDLFS
86850	Lab	Antigen screening	Test	Test	9.77	9.77	9.77	9.77	9.77	CDLFS
86950	Lab	ABO screening	Test	Test	2.99	2.99	2.99	2.99	2.99	CDLFS
86901	Lab	Rh screening	Test	Test	2.99	2.99	2.99	2.99	2.99	CDLFS
86923	Lab	Crossmatch	Test	Test				183.37		LLU Billing/CMS
86965	Lab	Pooling of components	Test	Test				183.37		LLU Billing/CMS
86999	Lab	Blood bank storage	Unit transfused	Unit transfused				29.11		LLU Billing/CMS
92960	Procedure	Cardioversion	Cardioversion electric ext	Procedure	112.6	110.26	109.36	108.1	104.13	CMS PFS
99203	Encounter	Outpatient visit	Office o/p new low 30-44 min	Encounter	77.23	84.44	84.44	83.02	79.9	CMS PFS	Assumes low complexity
99285	Encounter	ED visit	Emergency dept visit high complex mdm	Encounter	177.2	180.75	178.91	176.55	170.27	CMS PFS	Assumes high complexity
99441	Encounter	Phone follow-up	Phone e/m phys/qhp 5-10 min	Encounter	26.35	36.29	35.99	34.9	34.05	CMS PFS
36430	Procedure	Blood product transfusion	Transfusion	Transfusion				475.47		LLU Billing/CMS	Accounts for all transfusions given in one hospital day
DRG922	Encounter	Hospitalization w/ Major Complication	OTHER INJURY, POISONING & TOXIC EFFECT DIAG W MCC	Inpatient stay				11974		CMS Data 2021	Medicare Inpatient Hospitals - by Geography and Service
DRG923	Encounter	Hospitalization w/o Major Complication	OTHER INJURY, POISONING & TOXIC EFFECT DIAG W/O MCC	Inpatient stay				7119.24		CMS Data 2021	Medicare Inpatient Hospitals - by Geography and Service
G0306	Lab	CBC w/o plt	Test	Test	7.77	7.77	7.77	7.77	7.77	CDLFS
J0171	Medication	Epinephrine	Epinephrine IM	0.1 mg	0.818	0.84	0.761	0.741	0.812	CMS ASP
J0690	Medication	Antibiotics	Cefazolin	500 mg	0.817	0.824	0.66	0.767	0.815	CMS ASP
J0696	Medication	Antibiotics	Ceftriaxone	250 mg	0.599	0.535	0.506	0.513	0.454	CMS ASP
J0840	Medication	Antivenom	Crofab	1 g (1 vial)	3284.72	2913.13	2622.69	3838	1979.87	CMS ASP
J0841	Medication	Antivenom	Anavip	120 mg (1 vial)	1260.96	1261.06	918.846	1584	1047.29	CMS ASP
J1100	Medication	Steroids	Dexamethasone IV	10 mg	1.22	1.64	1.12	1.26	1.17	CMS ASP
J1200	Medication	Antihistamines	Diphenhydramine IV	50 mg	0.899	1.027	0.802	1.129	0.823	CMS ASP
J2270	Medication	Pain medication	Morphine IV	10 mg	2.029	2.996	2.943	3.336	4.456	CMS ASP
J7030	Medication	IV fluids	Normal saline	1 L	2.586	2.791	2.557	2.584	2.609	CMS ASP
P9012	Blood Product	Cryoprecipitate	Pool of 5	Unit				74.39		LLU Billing/CMS
P9016	Blood Product	RBC, leukoreduced	1 unit	Unit				189.21		LLU Billing/CMS
P9059	Blood Product	Plasma	1 unit	Unit				76.2		LLU Billing/CMS
P9073	Blood Product	Platelets	1 unit	Unit				577.89		LLU Billing/CMS
Q0162	Medication	Anti-emetic	Ondansetron	1 mg PO	0.018	0.017	0.013	0.012	0.017	CMS ASP
