# Supplementary material for: The Cost of Antivenom: A Cost Minimization Study using the North American Snakebite Registry
Source: J Med Toxicol. 2025 Apr 14;21(3):320–6. doi: 10.1007/s13181-025-01072-x (PMC12205100; doi:10.1007/s13181-025-01072-x)
Supplement: Supplementary file 2 — Supplementary file2 (XLSX 10 KB) [file 13181_2025_1072_MOESM2_ESM.xlsx]

## Sheet: S2. Assumptions
General Assumptions
CMS reimbursement rates are reasonable proxies for economic unit costs
"Unknown" question responses were assumed to be zero
Assumptions about procedures
I&D is assumed to be "simple" (CPT 10060)
I&D abscess and I&D wound are synonymous (CPT 10060)
Upper extremity fasciotomy assumed to be forearm
Assumptions about encounters
F/u "lab visit only" assumed to cost same as clinic visit
If a patient had any ICU stay, the DRG code for "envenomation with major complication" was used
If a patient had no ICU stay, the DRG code for "envenomation without major complication" was used
"Outpatient/clinic visit" follow-up assumes a low complexity visit
Initial ED encounter assumes high complexity MDM
Phone follow-up assumes a 5-10 minute phone call
Assumptions about medications
Anti-emetic = 4 mg PO Zofran
Antibiotics = 1 g Ancef
Assumptions about labs
Initial labs are the same as "pre-AV #1 labs"
Hemoglobin and hematrocrit assumes a single CBC
Potential costs excluded from this analysis
Outpatient opioid treatments, as there is no way to determine duration of treatment
Pre-hospital interventions
Societal costs and opportunity costs (e.g. missed work/school)
